# Supplementary material for: Accelerating Discovery of Leukemia Inhibitors Using AI-Driven Quantitative Structure-Activity Relationship: Algorithm Development and Validation
Source: JMIR AI. 2026 Jan 27;5:e81552. doi: 10.2196/81552 (PMC12892034; doi:10.2196/81552)
Supplement: Multimedia Appendix 1 [file ai_v5i1e81552_app1.xlsx]

## Sheet: logic50_molecular database
cpd	i_desc_Atom_Count	i_desc_Atoms_in_Ring_System	i_desc_Bond_Count	i_desc_Bonds_in_Ring_System	i_desc_Centralization	i_desc_Cyclomatic_number	i_desc_Eccentric_connectivity	i_desc_Eccentricity	i_desc_First_Zagreb	i_desc_Gutman_Molecular_Topological	i_desc_Number_of_ring_systems	i_desc_Polarity	i_desc_Quadratic	i_desc_Ramification	i_desc_Ring_Count_10	i_desc_Ring_Count_3	i_desc_Ring_Count_5	i_desc_Ring_Count_6	i_desc_Ring_bridge_count	i_desc_Ring_perimeter	i_desc_Schultz_Molecular_Topological	i_desc_Second_Zagreb	i_desc_Sum_of_topological_distances_between_Cl..Cl	i_desc_Sum_of_topological_distances_between_I..I	i_desc_Sum_of_topological_distances_between_N..Cl	i_desc_Sum_of_topological_distances_between_N..I	i_desc_Sum_of_topological_distances_between_N..N	i_desc_Sum_of_topological_distances_between_N..O	i_desc_Sum_of_topological_distances_between_N..S	i_desc_Sum_of_topological_distances_between_O..Cl	i_desc_Sum_of_topological_distances_between_O..I	i_desc_Sum_of_topological_distances_between_O..O	i_desc_Sum_of_topological_distances_between_O..S	i_desc_Sum_of_topological_distances_between_S..Cl	i_desc_Sum_of_topological_distances_between_S..I	i_desc_Sum_of_topological_distances_between_S..S	i_desc_Topological_diameter	i_desc_Topological_radius	i_desc_Total_ring_size	i_desc_Unipolarity	i_desc_Variation	i_desc_Wiener	r_desc_1-path_Kier_alpha-modified_shape_index	r_desc_2-path_Kier_alpha-modified_shape_index	r_desc_3-path_Kier_alpha-modified_shape_index	r_desc_ALOGP1	r_desc_ALOGP10	r_desc_ALOGP2	r_desc_ALOGP3
TDZD-8	15	11	16	11	211	2	199	96	76	1535	2	20	11	5	0	0	1	1	0	11	1583	88	0	0	0	0	2	9	3	0	0	4	5	0	0	0	8	4	11	35	31	368	9.93877	3.87391	1.92532	18.9558	119.185	44.4691	31.4723
BSK-134	19	11	20	11	433	2	351	172	94	3027	2	27	12	6	0	0	1	1	0	11	3133	109	0	0	20	0	18	27	12	11	0	4	5	4	0	0	12	6	11	57	63	758	14.0668	6.19779	3.15559	32.0224	165.431	35.5753	59.2607
BSK-181	19	11	20	11	433	2	351	172	94	3027	2	27	12	6	0	0	1	1	0	11	3133	109	0	0	0	20	18	27	12	0	11	4	5	0	4	0	12	6	11	57	63	758	14.499	6.50052	3.34903	31.8655	176.775	35.5753	59.2607
BSK-203	21	11	22	11	622	2	441	217	102	4157	2	29	12	6	0	0	1	1	0	11	4285	117	0	0	0	0	18	27	12	0	0	4	5	0	0	0	14	7	11	70	84	1046	15.7468	7.39422	3.93192	53.38	192.786	35.5753	59.2607
BSK-195	22	17	24	17	650	3	464	217	114	4953	3	33	16	7	0	0	1	2	0	17	4826	134	0	0	0	0	18	27	12	0	0	4	5	0	0	0	13	7	17	72	84	1117	14.5187	6.14334	2.96548	18.0434	142.32	80.0444	57.9612
BSK-223B	20	11	21	11	524	2	395	194	98	3550	2	28	12	6	0	0	1	1	0	11	3668	113	0	0	23	0	18	27	12	13	0	4	5	5	0	0	13	7	11	63	71	892	15.0461	6.8889	3.61327	37.8574	181.715	35.5753	59.2607
BSK-229B	20	11	21	11	524	2	395	194	98	3550	2	28	12	6	0	0	1	1	0	11	3668	113	0	0	0	0	18	27	12	0	0	4	5	0	0	0	13	7	11	63	71	892	14.7661	6.68944	3.48382	47.545	176.502	35.5753	59.2607
BSK-257	20	11	21	11	524	2	395	194	98	3550	2	28	12	6	0	0	1	1	0	11	3668	113	0	0	0	23	18	27	12	0	13	4	5	0	5	0	13	7	11	63	71	892	15.4792	7.20018	3.817	37.7005	193.059	35.5753	59.2607
BSK-264B	23	17	25	17	735	3	510	240	120	5584	3	35	17	8	0	0	1	2	0	17	5468	141	0	0	26	0	18	27	12	15	0	4	5	6	0	0	14	7	17	79	91	1276	15.7539	6.54859	3.29699	18.0434	163.585	71.1506	57.9612
BSK-261	24	17	26	17	828	3	561	265	124	6315	3	37	17	8	0	0	1	2	0	17	6204	146	0	0	0	0	47	44	19	0	0	4	5	0	0	0	15	8	17	87	98	1458	15.9541	6.67889	3.23804	18.0434	134.501	71.1506	76.4175
BSK-269B	24	17	26	17	828	3	561	265	124	6315	3	37	17	8	0	0	1	2	0	17	6204	146	0	0	0	0	18	53	12	0	0	19	11	0	0	0	15	8	17	87	98	1458	16.4049	6.97493	3.41538	30.2303	158.927	71.1506	57.9612
BSK-224	29	17	31	17	1390	3	807	385	150	11570	3	41	20	10	0	0	1	2	0	17	11338	171	0	0	0	0	27	87	14	0	0	48	23	0	0	0	17	9	17	138	117	2696	21.5125	9.08515	5.89524	80.6722	275.988	42.3278	47.1434
BSK-214	28	16	30	16	1124	3	758	362	144	9974	3	43	19	10	0	0	2	1	0	16	9852	170	17	0	68	0	40	98	46	78	0	52	54	36	0	11	17	9	16	128	117	2354	20.879	9.10303	4.60696	41.8764	267.018	35.5753	62.9447
BSK-228	28	16	30	16	1124	3	758	362	144	9974	3	43	19	10	0	0	2	1	0	16	9852	170	0	17	0	68	40	98	46	0	78	52	54	0	36	11	17	9	16	128	117	2354	21.7408	9.69312	4.97517	41.5626	289.706	35.5753	62.9447
PTL-parentcpd	18	14	20	16	250	3	235	109	102	2408	1	29	18	8	1	1	1	0	2	14	2389	125	0	0	0	0	0	0	0	0	0	10	0	0	0	0	7	5	18	46	31	539	12.1292	4.04033	2.09584	64.2663	161.871	7.31419	33.7304
BSK-140	40	25	44	27	3328	5	1531	700	216	31519	3	64	31	15	1	1	2	1	2	25	29397	258	0	0	20	0	18	203	12	103	0	220	82	4	0	0	22	11	29	254	249	6744	28.7263	11.9803	6.59128	88.9635	329.407	48.6376	87.8865
BSK-187	40	25	44	27	3328	5	1531	700	216	31519	3	64	31	15	1	1	2	1	2	25	29397	258	0	0	0	20	18	203	12	0	103	220	82	0	4	0	22	11	29	254	249	6744	29.1524	12.255	6.77012	88.8066	340.751	48.6376	87.8865
BSK-197	43	31	48	33	3978	6	1756	789	236	40389	4	70	35	16	1	1	2	2	2	31	36792	283	0	0	0	0	18	203	12	0	0	220	82	0	0	0	23	12	35	292	254	8267	29.2252	12.0281	6.41334	74.9845	306.296	93.1067	86.5871
BSK-218	42	25	46	27	3856	5	1725	793	224	36361	3	66	31	15	1	1	2	1	2	25	34089	266	0	0	0	0	18	203	12	0	0	220	82	0	0	0	24	12	29	283	301	7871	30.3822	13.0574	7.29679	110.321	356.762	48.6376	87.8865
BSK-226	41	25	45	27	3586	5	1627	746	220	33850	3	65	31	15	1	1	2	1	2	25	31657	262	0	0	23	0	18	203	12	110	0	220	82	5	0	0	23	12	29	268	275	7287	29.6917	12.6052	6.99385	94.7985	345.691	48.6376	87.8865
BSK-230	41	25	45	27	3586	5	1627	746	220	33850	3	65	31	15	1	1	2	1	2	25	31657	262	0	0	0	0	18	203	12	0	0	220	82	0	0	0	23	12	29	268	275	7287	29.4157	12.4256	6.87626	104.486	340.478	48.6376	87.8865
BSK-259	41	25	45	27	3586	5	1627	746	220	33850	3	65	31	15	1	1	2	1	2	25	31657	262	0	0	0	23	18	203	12	0	110	220	82	0	5	0	23	12	29	268	275	7287	30.1184	12.8842	7.1772	94.6416	357.035	48.6376	87.8865
BSK-263	45	31	50	33	4578	6	1957	885	246	45655	4	74	36	17	1	1	2	2	2	31	41890	295	0	0	0	0	47	327	19	0	0	220	82	0	0	0	25	13	35	320	313	9489	30.6535	12.5597	6.68611	74.9845	298.477	84.2129	105.043
BSK-268	44	31	49	33	4248	6	1854	836	242	42924	4	72	36	17	1	1	2	2	2	31	39249	290	0	0	26	0	18	203	12	117	0	220	82	6	0	0	24	12	35	306	283	8856	30.4546	12.435	6.75928	74.9845	327.561	84.2129	86.5871
BSK-271	45	31	50	33	4578	6	1957	885	246	45655	4	74	36	17	1	1	2	2	2	31	41890	295	0	0	0	0	18	229	12	0	0	337	88	0	0	0	25	13	35	320	313	9489	31.1015	12.8417	6.86387	87.1714	322.903	84.2129	86.5871
BSK-201	44	25	48	27	4470	5	1902	874	234	42891	3	69	32	16	1	1	2	1	2	25	40101	277	0	0	20	0	18	270	12	132	0	319	108	4	0	0	25	13	29	319	303	9253	32.0298	13.7257	7.8375	94.7115	334.798	60.6771	120.292
BSK-207	44	25	48	27	4470	5	1902	874	234	42891	3	69	32	16	1	1	2	1	2	25	40101	277	0	0	0	20	18	270	12	0	132	319	108	0	4	0	25	13	29	319	303	9253	32.4581	14.0087	8.02783	94.5546	346.142	60.6771	120.292
BSK-206	47	31	52	33	5346	6	2155	974	254	53761	4	75	36	17	1	1	2	2	2	31	49196	302	0	0	0	0	18	270	12	0	0	319	108	0	0	0	26	13	35	360	309	11133	32.4974	13.7317	7.59111	80.7325	311.687	105.146	118.992
BSK-205	46	25	50	27	5160	5	2118	978	242	48773	3	71	32	16	1	1	2	1	2	25	45813	285	0	0	0	0	18	270	12	0	0	319	108	0	0	0	27	14	29	350	361	10630	33.6938	14.8338	8.58676	116.069	362.153	60.6771	120.292
BSK-227	45	25	49	27	4808	5	2008	925	238	45734	3	70	32	16	1	1	2	1	2	25	42863	281	0	0	23	0	18	270	12	140	0	319	108	5	0	0	26	13	29	334	332	9919	33	14.369	8.26593	100.547	351.082	60.6771	120.292
BSK-432	45	25	49	27	4808	5	2008	925	238	45734	3	70	32	16	1	1	2	1	2	25	42863	281	0	0	0	0	18	270	12	0	0	319	108	0	0	0	26	13	29	334	332	9919	32.7227	14.1843	8.14105	110.234	345.869	60.6771	120.292
BSK-433	45	25	49	27	4808	5	2008	925	238	45734	3	70	32	16	1	1	2	1	2	25	42863	281	0	0	0	23	18	270	12	0	140	319	108	0	5	0	26	13	29	334	332	9919	33.4289	14.6558	8.46044	100.39	362.426	60.6771	120.292
BSK-434	48	31	53	33	5698	6	2265	1027	260	56824	4	77	37	18	1	1	2	2	2	31	52171	309	0	0	26	0	18	270	12	148	0	319	108	6	0	0	27	14	35	375	341	11849	33.7341	14.1375	7.95021	80.7325	332.952	96.2524	118.992
BSK-435	49	31	54	33	6067	6	2377	1081	264	60099	4	79	37	18	1	1	2	2	2	31	55346	314	0	0	0	0	18	296	12	0	0	467	114	0	0	0	28	14	35	391	373	12613	34.3847	14.5564	8.053	92.9195	328.293	96.2524	118.992
BSK-436	49	31	54	33	6067	6	2377	1081	264	60099	4	79	37	18	1	1	2	2	2	31	55346	314	0	0	0	0	47	426	19	0	0	319	108	0	0	0	28	14	35	391	373	12613	33.9342	14.266	7.86408	80.7325	303.868	96.2524	137.449
[truncated: 170 more columns]
